# Supplementary material for: A new species of Khorata Huber, 2005 (Araneae, Pholcidae) from Jiangxi Qiyunshan National Nature Reserve, southern China
Source: Biodivers Data J. 2024 Nov 19;12:e141018. doi: 10.3897/BDJ.12.e141018 (PMC11600001; doi:10.3897/BDJ.12.e141018)
Supplement: XML Treatment for Khorata qiyunshanensis [file BDJ.12.e141018-treatment1.xml]

<!DOCTYPE tp:taxon-treatment
  PUBLIC "-//TaxonX//DTD Taxonomic Treatment Publishing DTD v0 20100105//EN" "tax-treatment-NSO.dtd">
<tp:taxon-treatment xmlns:tp="http://www.plazi.org/taxpub"><tp:treatment-meta><mixed-citation publication-type="journal"><person-group><name><surname>Zhou</surname><given-names>Guchun</given-names></name><name><surname>Lu</surname><given-names>Jian</given-names></name><name><surname>Deng</surname><given-names>Yutong</given-names></name></person-group><article-title>A new species of <italic><tp:taxon-name><tp:taxon-name-part taxon-name-part-type="genus" reg="Khorata">Khorata</tp:taxon-name-part></tp:taxon-name></italic> Huber, 2005 (<tp:taxon-name><tp:taxon-name-part taxon-name-part-type="order">Araneae</tp:taxon-name-part></tp:taxon-name>, <tp:taxon-name><tp:taxon-name-part taxon-name-part-type="family">Pholcidae</tp:taxon-name-part></tp:taxon-name>) from Jiangxi Qiyunshan National Nature Reserve, southern China</article-title><source>Biodivers Data J</source><day>19</day><month>11</month><year>2024</year><volume>12</volume><pub-id pub-id-type="doi">10.3897/BDJ.12.e141018</pub-id></mixed-citation></tp:treatment-meta><tp:nomenclature><tp:taxon-name>
            <object-id xmlns:xlink="http://www.w3.org/1999/xlink" content-type="arpha" xlink:type="simple">DCEAB58B-094A-5954-BB63-097C33D107F4</object-id>
            <tp:taxon-name-part taxon-name-part-type="genus">Khorata</tp:taxon-name-part>
            <tp:taxon-name-part taxon-name-part-type="species">qiyunshanensis</tp:taxon-name-part>
            <object-id xmlns:xlink="http://www.w3.org/1999/xlink" content-type="zoobank" xlink:type="simple" object-id-type="ZooBank">89F600D1-5D90-4692-A3EA-2A4FE95434E3</object-id>
          </tp:taxon-name><tp:taxon-authority>Zhou</tp:taxon-authority><tp:taxon-status xmlns:xlink="http://www.w3.org/1999/xlink" xlink:type="simple">sp. nov.</tp:taxon-status></tp:nomenclature><tp:treatment-sec sec-type="materials"><title>Materials</title><list list-type="alpha-lower" list-content="occurrences"><list-item><p><bold>Type status:</bold> <named-content xmlns:xlink="http://www.w3.org/1999/xlink" content-type="dwc:typeStatus" xlink:type="simple">Holotype</named-content>. <bold>Occurrence:</bold> recordedBy: <named-content xmlns:xlink="http://www.w3.org/1999/xlink" content-type="dwc:recordedBy" xlink:type="simple">Zhou Guchun</named-content>; individualCount: <named-content xmlns:xlink="http://www.w3.org/1999/xlink" content-type="dwc:individualCount" xlink:type="simple">1</named-content>; sex: <named-content xmlns:xlink="http://www.w3.org/1999/xlink" content-type="dwc:sex" xlink:type="simple">male</named-content>; lifeStage: <named-content xmlns:xlink="http://www.w3.org/1999/xlink" content-type="dwc:lifeStage" xlink:type="simple">adult</named-content>; occurrenceID: <named-content xmlns:xlink="http://www.w3.org/1999/xlink" content-type="dwc:occurrenceID" xlink:type="simple">B957B1D7-21CE-5E2B-B862-EF7D13799596</named-content>; <bold>Taxon:</bold> kingdom: <named-content xmlns:xlink="http://www.w3.org/1999/xlink" content-type="dwc:kingdom" xlink:type="simple"><tp:taxon-name><tp:taxon-name-part taxon-name-part-type="kingdom">Animalia</tp:taxon-name-part></tp:taxon-name></named-content>; phylum: <named-content xmlns:xlink="http://www.w3.org/1999/xlink" content-type="dwc:phylum" xlink:type="simple"><tp:taxon-name><tp:taxon-name-part taxon-name-part-type="phylum">Arthropoda</tp:taxon-name-part></tp:taxon-name></named-content>; class: <named-content xmlns:xlink="http://www.w3.org/1999/xlink" content-type="dwc:class" xlink:type="simple"><tp:taxon-name><tp:taxon-name-part taxon-name-part-type="class"> Arachnida</tp:taxon-name-part></tp:taxon-name></named-content>; order: <named-content xmlns:xlink="http://www.w3.org/1999/xlink" content-type="dwc:order" xlink:type="simple"><tp:taxon-name><tp:taxon-name-part taxon-name-part-type="order">Araneae</tp:taxon-name-part></tp:taxon-name></named-content>; family: <named-content xmlns:xlink="http://www.w3.org/1999/xlink" content-type="dwc:family" xlink:type="simple"><tp:taxon-name><tp:taxon-name-part taxon-name-part-type="family">Pholcidae</tp:taxon-name-part></tp:taxon-name></named-content>; genus: <named-content xmlns:xlink="http://www.w3.org/1999/xlink" content-type="dwc:genus" xlink:type="simple"><tp:taxon-name><tp:taxon-name-part taxon-name-part-type="genus">Khorata</tp:taxon-name-part></tp:taxon-name></named-content>; <bold>Location:</bold> country: <named-content xmlns:xlink="http://www.w3.org/1999/xlink" content-type="dwc:country" xlink:type="simple">China</named-content>; stateProvince: <named-content xmlns:xlink="http://www.w3.org/1999/xlink" content-type="dwc:stateProvince" xlink:type="simple">Jiangxi</named-content>; county: <named-content xmlns:xlink="http://www.w3.org/1999/xlink" content-type="dwc:county" xlink:type="simple">Chongyi</named-content>; locality: <named-content xmlns:xlink="http://www.w3.org/1999/xlink" content-type="dwc:locality" xlink:type="simple">Sishun Township, Qiyunshan National Nature Reserve, Xiangluba</named-content>; verbatimElevation: <named-content xmlns:xlink="http://www.w3.org/1999/xlink" content-type="dwc:verbatimElevation" xlink:type="simple">344</named-content>; verbatimLatitude: <named-content xmlns:xlink="http://www.w3.org/1999/xlink" content-type="dwc:verbatimLatitude" xlink:type="simple">25°47′52.4″N</named-content>; verbatimLongitude: <named-content xmlns:xlink="http://www.w3.org/1999/xlink" content-type="dwc:verbatimLongitude" xlink:type="simple">114°5′24.2″E</named-content>; <bold>Event:</bold> samplingProtocol: <named-content xmlns:xlink="http://www.w3.org/1999/xlink" content-type="dwc:samplingProtocol" xlink:type="simple">by hand</named-content>; year: <named-content xmlns:xlink="http://www.w3.org/1999/xlink" content-type="dwc:year" xlink:type="simple">2024</named-content>; month: <named-content xmlns:xlink="http://www.w3.org/1999/xlink" content-type="dwc:month" xlink:type="simple">June</named-content>; day: <named-content xmlns:xlink="http://www.w3.org/1999/xlink" content-type="dwc:day" xlink:type="simple">22</named-content>; <bold>Record Level:</bold> institutionCode: <named-content xmlns:xlink="http://www.w3.org/1999/xlink" content-type="dwc:institutionCode" xlink:type="simple">JXQYS-24-43-01</named-content></p></list-item><list-item><p><bold>Type status:</bold> <named-content xmlns:xlink="http://www.w3.org/1999/xlink" content-type="dwc:typeStatus" xlink:type="simple">Paratype</named-content>. <bold>Occurrence:</bold> recordedBy: <named-content xmlns:xlink="http://www.w3.org/1999/xlink" content-type="dwc:recordedBy" xlink:type="simple">Zhou Guchun</named-content>; individualCount: <named-content xmlns:xlink="http://www.w3.org/1999/xlink" content-type="dwc:individualCount" xlink:type="simple">5</named-content>; sex: <named-content xmlns:xlink="http://www.w3.org/1999/xlink" content-type="dwc:sex" xlink:type="simple">1 male, 4 females</named-content>; lifeStage: <named-content xmlns:xlink="http://www.w3.org/1999/xlink" content-type="dwc:lifeStage" xlink:type="simple">adult</named-content>; occurrenceID: <named-content xmlns:xlink="http://www.w3.org/1999/xlink" content-type="dwc:occurrenceID" xlink:type="simple">901112B9-04D7-526A-9DEA-31BD0FAA76E9</named-content>; <bold>Taxon:</bold> kingdom: <named-content xmlns:xlink="http://www.w3.org/1999/xlink" content-type="dwc:kingdom" xlink:type="simple"><tp:taxon-name><tp:taxon-name-part taxon-name-part-type="kingdom">Animalia</tp:taxon-name-part></tp:taxon-name></named-content>; phylum: <named-content xmlns:xlink="http://www.w3.org/1999/xlink" content-type="dwc:phylum" xlink:type="simple"><tp:taxon-name><tp:taxon-name-part taxon-name-part-type="phylum">Arthropoda</tp:taxon-name-part></tp:taxon-name></named-content>; class: <named-content xmlns:xlink="http://www.w3.org/1999/xlink" content-type="dwc:class" xlink:type="simple"><tp:taxon-name><tp:taxon-name-part taxon-name-part-type="class"> Arachnida</tp:taxon-name-part></tp:taxon-name></named-content>; order: <named-content xmlns:xlink="http://www.w3.org/1999/xlink" content-type="dwc:order" xlink:type="simple"><tp:taxon-name><tp:taxon-name-part taxon-name-part-type="order">Araneae</tp:taxon-name-part></tp:taxon-name></named-content>; family: <named-content xmlns:xlink="http://www.w3.org/1999/xlink" content-type="dwc:family" xlink:type="simple"><tp:taxon-name><tp:taxon-name-part taxon-name-part-type="family">Pholcidae</tp:taxon-name-part></tp:taxon-name></named-content>; genus: <named-content xmlns:xlink="http://www.w3.org/1999/xlink" content-type="dwc:genus" xlink:type="simple"><tp:taxon-name><tp:taxon-name-part taxon-name-part-type="genus">Khorata</tp:taxon-name-part></tp:taxon-name></named-content>; <bold>Location:</bold> country: <named-content xmlns:xlink="http://www.w3.org/1999/xlink" content-type="dwc:country" xlink:type="simple">China</named-content>; stateProvince: <named-content xmlns:xlink="http://www.w3.org/1999/xlink" content-type="dwc:stateProvince" xlink:type="simple">Jiangxi</named-content>; county: <named-content xmlns:xlink="http://www.w3.org/1999/xlink" content-type="dwc:county" xlink:type="simple">Chongyi</named-content>; locality: <named-content xmlns:xlink="http://www.w3.org/1999/xlink" content-type="dwc:locality" xlink:type="simple">Sishun Township, Qiyunshan National Nature Reserve, Xiangluba</named-content>; verbatimElevation: <named-content xmlns:xlink="http://www.w3.org/1999/xlink" content-type="dwc:verbatimElevation" xlink:type="simple">344</named-content>; verbatimLatitude: <named-content xmlns:xlink="http://www.w3.org/1999/xlink" content-type="dwc:verbatimLatitude" xlink:type="simple">25°47′52.4″N</named-content>; verbatimLongitude: <named-content xmlns:xlink="http://www.w3.org/1999/xlink" content-type="dwc:verbatimLongitude" xlink:type="simple">114°5′24.2″E</named-content>; <bold>Event:</bold> samplingProtocol: <named-content xmlns:xlink="http://www.w3.org/1999/xlink" content-type="dwc:samplingProtocol" xlink:type="simple">by hand</named-content>; year: <named-content xmlns:xlink="http://www.w3.org/1999/xlink" content-type="dwc:year" xlink:type="simple">2024</named-content>; month: <named-content xmlns:xlink="http://www.w3.org/1999/xlink" content-type="dwc:month" xlink:type="simple">June</named-content>; day: <named-content xmlns:xlink="http://www.w3.org/1999/xlink" content-type="dwc:day" xlink:type="simple">22</named-content>; <bold>Record Level:</bold> institutionCode: <named-content xmlns:xlink="http://www.w3.org/1999/xlink" content-type="dwc:institutionCode" xlink:type="simple">JXQYS-24-43-02-06</named-content></p></list-item><list-item><p><bold>Type status:</bold> <named-content xmlns:xlink="http://www.w3.org/1999/xlink" content-type="dwc:typeStatus" xlink:type="simple">Paratype</named-content>. <bold>Occurrence:</bold> recordedBy: <named-content xmlns:xlink="http://www.w3.org/1999/xlink" content-type="dwc:recordedBy" xlink:type="simple">Zhou Guchun</named-content>; individualCount: <named-content xmlns:xlink="http://www.w3.org/1999/xlink" content-type="dwc:individualCount" xlink:type="simple">1</named-content>; sex: <named-content xmlns:xlink="http://www.w3.org/1999/xlink" content-type="dwc:sex" xlink:type="simple">1 females</named-content>; lifeStage: <named-content xmlns:xlink="http://www.w3.org/1999/xlink" content-type="dwc:lifeStage" xlink:type="simple">adult</named-content>; occurrenceID: <named-content xmlns:xlink="http://www.w3.org/1999/xlink" content-type="dwc:occurrenceID" xlink:type="simple">F78B8BD2-0A51-5712-8C2A-F9FBAF0562C5</named-content>; <bold>Taxon:</bold> kingdom: <named-content xmlns:xlink="http://www.w3.org/1999/xlink" content-type="dwc:kingdom" xlink:type="simple"><tp:taxon-name><tp:taxon-name-part taxon-name-part-type="kingdom">Animalia</tp:taxon-name-part></tp:taxon-name></named-content>; phylum: <named-content xmlns:xlink="http://www.w3.org/1999/xlink" content-type="dwc:phylum" xlink:type="simple"><tp:taxon-name><tp:taxon-name-part taxon-name-part-type="phylum">Arthropoda</tp:taxon-name-part></tp:taxon-name></named-content>; class: <named-content xmlns:xlink="http://www.w3.org/1999/xlink" content-type="dwc:class" xlink:type="simple"><tp:taxon-name><tp:taxon-name-part taxon-name-part-type="class"> Arachnida</tp:taxon-name-part></tp:taxon-name></named-content>; order: <named-content xmlns:xlink="http://www.w3.org/1999/xlink" content-type="dwc:order" xlink:type="simple"><tp:taxon-name><tp:taxon-name-part taxon-name-part-type="order">Araneae</tp:taxon-name-part></tp:taxon-name></named-content>; family: <named-content xmlns:xlink="http://www.w3.org/1999/xlink" content-type="dwc:family" xlink:type="simple"><tp:taxon-name><tp:taxon-name-part taxon-name-part-type="family">Pholcidae</tp:taxon-name-part></tp:taxon-name></named-content>; genus: <named-content xmlns:xlink="http://www.w3.org/1999/xlink" content-type="dwc:genus" xlink:type="simple"><tp:taxon-name><tp:taxon-name-part taxon-name-part-type="genus">Khorata</tp:taxon-name-part></tp:taxon-name></named-content>; <bold>Location:</bold> country: <named-content xmlns:xlink="http://www.w3.org/1999/xlink" content-type="dwc:country" xlink:type="simple">China</named-content>; stateProvince: <named-content xmlns:xlink="http://www.w3.org/1999/xlink" content-type="dwc:stateProvince" xlink:type="simple">Jiangxi</named-content>; county: <named-content xmlns:xlink="http://www.w3.org/1999/xlink" content-type="dwc:county" xlink:type="simple">Chongyi</named-content>; locality: <named-content xmlns:xlink="http://www.w3.org/1999/xlink" content-type="dwc:locality" xlink:type="simple">Sishun Township, Qiyunshan National Nature Reserve, Xiangluba</named-content>; verbatimElevation: <named-content xmlns:xlink="http://www.w3.org/1999/xlink" content-type="dwc:verbatimElevation" xlink:type="simple">344</named-content>; verbatimLatitude: <named-content xmlns:xlink="http://www.w3.org/1999/xlink" content-type="dwc:verbatimLatitude" xlink:type="simple">25°47′52.4″N</named-content>; verbatimLongitude: <named-content xmlns:xlink="http://www.w3.org/1999/xlink" content-type="dwc:verbatimLongitude" xlink:type="simple">114°5′24.2″E</named-content>; <bold>Event:</bold> samplingProtocol: <named-content xmlns:xlink="http://www.w3.org/1999/xlink" content-type="dwc:samplingProtocol" xlink:type="simple">by hand</named-content>; year: <named-content xmlns:xlink="http://www.w3.org/1999/xlink" content-type="dwc:year" xlink:type="simple">2024</named-content>; month: <named-content xmlns:xlink="http://www.w3.org/1999/xlink" content-type="dwc:month" xlink:type="simple">October</named-content>; day: <named-content xmlns:xlink="http://www.w3.org/1999/xlink" content-type="dwc:day" xlink:type="simple">1</named-content>; <bold>Record Level:</bold> institutionCode: <named-content xmlns:xlink="http://www.w3.org/1999/xlink" content-type="dwc:institutionCode" xlink:type="simple">JXQYS-24-82-01</named-content></p></list-item></list></tp:treatment-sec><tp:treatment-sec sec-type="Description"><title>Description</title><p><bold>Male</bold> (holotype, JXQYS-24-43-01): Total length 2.23 (2.46 with clypeus), carapace 0.92 long, 0.93 wide, opisthosoma 1.31 long, 0.97 wide. Leg I: 20.59 (5.18, 0.42, 5.16, 7.47, 2.36), leg II: 13.97 (3.95, 0.42, 3.39, 4.79, 1.42), leg III 10.59 (3.11, 0.37, 2.58, 3.58, 0.95), leg IV: 13.02 (3.74, 0.42, 3.23, 4.74, 0.89); tibia I L/d: 49. Eye interdistances and diameters: PME–PME 0.13, PME 0.12, PME–ALE 0.04, AME absent. Sternum width/length: 0.67/0.62. Habitus as in Fig. <xref ref-type="fig" rid="F12203836">2</xref>E and F. Both sides of carapace greyish-brown, the middle sides pale white; 6 white eyes, black around the eyes; sternum black with long black fine hairs. Legs brownish, but pale white on distal parts of femora and tibiae. Retrolateral trichobothrium of tibia I at 27% proximally; legs with short vertical setae on tibiae, metatarsi and tarsi, without spines or curved setae; tarsus I with 60 distinct pseudosegments. Chelicerae with pair of proximo-lateral apophyses (pa in Fig. <xref ref-type="fig" rid="F12203836">2</xref>C and D), pair of distal apophyses (da in Fig. <xref ref-type="fig" rid="F12203836">2</xref>C and D) on front-lateral surface middle, pair of strong frontal apophyses (cattle-horn shape, Fig. <xref ref-type="fig" rid="F12203836">2</xref>C and D), inward bending hooked frontal apophyses (fa in Fig. <xref ref-type="fig" rid="F12203836">2</xref>C and D; medial lower half and distance between tips: 0.05). Palp as in Fig. <xref ref-type="fig" rid="F12203832">3</xref>A and B; trochanter with width retrolateral apophysis (as long as wide, arrow 1 in Fig. <xref ref-type="fig" rid="F12203832">3</xref>B) and trochanter with dorsal apophysis (small, arrow 2 in Fig. <xref ref-type="fig" rid="F12203832">3</xref>B); femur with retrolateral apophysis (semi-circular ring, arrow 3 in Fig. <xref ref-type="fig" rid="F12203832">3</xref>B); patella large; procursus proximal slightly curved, odontoid protuberance on the lateral distally bearing scales and three small angular apophyses (arrows 1, 2 and 3 in Fig. <xref ref-type="fig" rid="F12203832">3</xref>C); bulb oval shape and fawn, embolus curved long strip and back end bent downwards and becomes blunt tip, its length equal to bulb.</p><p><bold>Female</bold> (paratype, JXQYS-24-43-03): Similar to male, habitus as in Fig. <xref ref-type="fig" rid="F12203830">1</xref>A and B and Fig. <xref ref-type="fig" rid="F12203836">2</xref>G and H. Total length 2.35 (2.44 with clypeus), carapace 0.83 long, 0.93 wide, opisthosoma 1.52 long, 1.07 wide. Leg I: 18.32 (4.58, 0.37, 4.58, 6.37, 2.42), leg II: 11.80 (3.11, 0.32, 2.84, 4.11, 1.42), leg III 11.25 (3.05, 0.37, 2.68, 3.89, 1.26), leg IV: 12.05 (3.63, 0.37, 3.05, 4.16, 0.84); tibia I L/d: 43.5. Eye interdistances and diameters: PME–PME 0.12, PME 0.11, PME–ALE 0.02, AME absent. Sternum width/length: 0.57/0.64. Epigyne (Fig. 3A) brownish and posteromedian apophysis patent defect, outer edge black long hairs, without pockets; posteromedian apophysis (ma in Fig. <xref ref-type="fig" rid="F12203836">2</xref>A) long rod-shaped, its length about equal to the length of epigyne. Vulva with relief anterior arch (aa in Fig. <xref ref-type="fig" rid="F12203836">2</xref>B) and concave on both sides of the middle and posteriorly pointed pore plates (semi-arc, pp in Fig. <xref ref-type="fig" rid="F12203836">2</xref>B).</p><sec sec-type="Variation"><title>Variation</title><p>Tibia I in the male paratype (JXQYS-24-43-02): 3.74. Tibia I in another female paratype (JXQYS-24-43-04, 05, 06; JXQYS-24-82-01): 4.68, 4.69, 4.47; 4.71.</p></sec></tp:treatment-sec><tp:treatment-sec sec-type="Diagnosis"><title>Diagnosis</title><p>This species can be easily distinguished from all known congeners by combination of the following characters: (1) bulb oval shape and fawn, embolus length equal to bulb (Fig. <xref ref-type="fig" rid="F12203832">3</xref>A); (2) procursus proximal slightly curved, odontoid protuberance on the lateral distally bearing scales and three small angular apophyses (Fig. <xref ref-type="fig" rid="F12203832">3</xref>C); (3) chelicerae with pair of proximo-lateral apophyses (Fig. <xref ref-type="fig" rid="F12203836">2</xref>C and D), pair of distal apophyses (Fig. <xref ref-type="fig" rid="F12203836">2</xref>C and D) on front-lateral surface middle, pair of strong frontal apophyses (Fig. <xref ref-type="fig" rid="F12203836">2</xref>C and D), inward bending hooked frontal apophyses (Fig. <xref ref-type="fig" rid="F12203836">2</xref>C and D); (4) posteromedian apophysis long rod-shaped, its length about equal to the length of epigyne (Fig. <xref ref-type="fig" rid="F12203836">2</xref>A); (5) vulva with relief anterior arch (Fig. <xref ref-type="fig" rid="F12203836">2</xref>B) and concave on both sides of the middle and posteriorly pointed pore plates (Fig. <xref ref-type="fig" rid="F12203836">2</xref>B).</p></tp:treatment-sec><tp:treatment-sec sec-type="Etymology"><title>Etymology</title><p>The specific name refers to the type locality, adjective.</p></tp:treatment-sec><tp:treatment-sec sec-type="Distribution"><title>Distribution</title><p>China (Jiangxi, type locality; Fig. <xref ref-type="fig" rid="F12208106">4</xref>).</p></tp:treatment-sec><tp:treatment-sec sec-type="Biology"><title>Biology</title><p>The species was found in the twilight zone of an artificially excavated unnamed cave or between the cliffs of Xiangluba (netting between stones).</p></tp:treatment-sec><tp:treatment-sec><!--Section generated to contain objects referenced in tp:taxon-treatment.--><fig id="F12203836" position="float" orientation="portrait"><object-id xmlns:xlink="http://www.w3.org/1999/xlink" content-type="arpha" xlink:type="simple">1C5645FF-7A40-5999-885C-EFC119702D71</object-id><object-id xmlns:xlink="http://www.w3.org/1999/xlink" content-type="doi" xlink:type="simple">10.3897/BDJ.12.e141018.figure2</object-id><label>Figure 2.</label><caption><p><italic><tp:taxon-name><tp:taxon-name-part taxon-name-part-type="genus" reg="Khorata">Khorata</tp:taxon-name-part><tp:taxon-name-part taxon-name-part-type="species" reg="qiyunshanensis">qiyunshanensis</tp:taxon-name-part></tp:taxon-name></italic> Zhou, sp. nov., holotype male (C–F) and paratype female (A, B, G, H). <bold>A</bold> epigyne, ventral view; <bold>B</bold> vulva, dorsal view; <bold>C, D</bold> chelicerae (C frontal view, D lateral view; arrows point at strong frontal apophyses); <bold>E–H</bold> habitus (E, G dorsal view, F lateral view, H ventral view). Abbreviations: aa = anterior arch, da = distal apophysis, fa = frontal apophysis, ma = posteromedian apophysis, pa = proximo-lateral apophysis, pp = pore plate. Scale bars: 0.20 (A–D); 0.50 (E–H).</p></caption><graphic xmlns:xlink="http://www.w3.org/1999/xlink" xlink:href="bdj-12-e141018-g002.jpg" position="float" id="oo_1167004.jpg" orientation="portrait" xlink:type="simple"><uri content-type="original_file" xlink:type="simple">https://binary.pensoft.net/fig/1167004</uri></graphic></fig><fig id="F12203832" position="float" orientation="portrait"><object-id xmlns:xlink="http://www.w3.org/1999/xlink" content-type="arpha" xlink:type="simple">65A726A4-0527-5ED9-A3D5-A044C14F339B</object-id><object-id xmlns:xlink="http://www.w3.org/1999/xlink" content-type="doi" xlink:type="simple">10.3897/BDJ.12.e141018.figure3</object-id><label>Figure 3.</label><caption><p><italic><tp:taxon-name><tp:taxon-name-part taxon-name-part-type="genus" reg="Khorata">Khorata</tp:taxon-name-part><tp:taxon-name-part taxon-name-part-type="species" reg="qiyunshanensis">qiyunshanensis</tp:taxon-name-part></tp:taxon-name></italic> Zhou, sp. nov., holotype male. <bold>A, B</bold> palp (<bold>A</bold> prolateral view, <bold>B</bold> retrolateral view, arrow 1 points at trochanteral retrolateral apophysis, arrow 2 points at trochanteral ventral apophysis, arrow 3 points at femoral retrolateral apophysis); <bold>C, D</bold> distal part of procursus (<bold>C</bold> prolateral view, arrows 1, 2, 3 point at angular apophyses, <bold>D</bold> retrolateral view, arrows at angular apophyses). Abbreviations: b = bulb, e = embolus, pr = procursus. Scale bars: 0.20 (A-D).</p></caption><graphic xmlns:xlink="http://www.w3.org/1999/xlink" xlink:href="bdj-12-e141018-g003.jpg" position="float" id="oo_1173579.jpg" orientation="portrait" xlink:type="simple"><uri content-type="original_file" xlink:type="simple">https://binary.pensoft.net/fig/1173579</uri></graphic></fig><fig id="F12203830" position="float" orientation="portrait"><object-id xmlns:xlink="http://www.w3.org/1999/xlink" content-type="arpha" xlink:type="simple">2E3D3090-460D-5E7B-9722-88D1C86F7B96</object-id><object-id xmlns:xlink="http://www.w3.org/1999/xlink" content-type="doi" xlink:type="simple">10.3897/BDJ.12.e141018.figure1</object-id><label>Figure 1.</label><caption><p>Living photos of <italic><tp:taxon-name><tp:taxon-name-part taxon-name-part-type="genus" reg="Khorata">Khorata</tp:taxon-name-part><tp:taxon-name-part taxon-name-part-type="species" reg="qiyunshanensis">qiyunshanensis</tp:taxon-name-part></tp:taxon-name></italic> Zhou, sp. nov.: <bold>A, B</bold> Female.</p></caption><graphic xmlns:xlink="http://www.w3.org/1999/xlink" xlink:href="bdj-12-e141018-g001.jpg" position="float" id="oo_1162012.jpg" orientation="portrait" xlink:type="simple"><uri content-type="original_file" xlink:type="simple">https://binary.pensoft.net/fig/1162012</uri></graphic></fig><fig id="F12208106" position="float" orientation="portrait"><object-id xmlns:xlink="http://www.w3.org/1999/xlink" content-type="arpha" xlink:type="simple">2CB2EA47-9D1C-5A12-AEDB-B91CE3E8718C</object-id><object-id xmlns:xlink="http://www.w3.org/1999/xlink" content-type="doi" xlink:type="simple">10.3897/BDJ.12.e141018.figure4</object-id><label>Figure 4.</label><caption><p>Distribution records of <italic><tp:taxon-name><tp:taxon-name-part taxon-name-part-type="genus" reg="Khorata">Khorata</tp:taxon-name-part><tp:taxon-name-part taxon-name-part-type="species" reg="qiyunshanensis">qiyunshanensis</tp:taxon-name-part></tp:taxon-name></italic> Zhou, sp. nov.</p></caption><graphic xmlns:xlink="http://www.w3.org/1999/xlink" xlink:href="bdj-12-e141018-g004.jpg" position="float" id="oo_1172109.jpg" orientation="portrait" xlink:type="simple"><uri content-type="original_file" xlink:type="simple">https://binary.pensoft.net/fig/1172109</uri></graphic></fig></tp:treatment-sec></tp:taxon-treatment>
